# Supplementary material for: Early Rehabilitation Exercise after Stroke Improves Neurological Recovery through Enhancing Angiogenesis in Patients and Cerebral Ischemia Rat Model
Source: Int J Mol Sci. 2022 Sep 10;23(18):10508. doi: 10.3390/ijms231810508 (PMC9499642; doi:10.3390/ijms231810508)
Supplement: Supplementary file 1 [file ijms-23-10508-s001.zip]

Archive with 1 entries (1 files):
- ijms-1888105-supplementary.pdf
